# Supplementary material for: Theoretical and Experimental Studies on MEMS Variable Cross-Section Cantilever Beam Based Piezoelectric Vibration Energy Harvester
Source: Micromachines (Basel). 2021 Jun 30;12(7):772. doi: 10.3390/mi12070772 (PMC8304101; doi:10.3390/mi12070772)
Supplement: Supplementary file 1 [file micromachines-12-00772-s001.zip]

Archive with 1 entries (1 files):
- micromachines-1254395-supplementary.pdf
